# Supplementary material for: Genetic Diversity and Antimicrobial Resistance of Extraintestinal E. coli Populations Pre- and Post-Antimicrobial Therapy on Broilers Affected by Colisepticemia
Source: Animals (Basel). 2023 Aug 11;13(16):2590. doi: 10.3390/ani13162590 (PMC10451725; doi:10.3390/ani13162590)
Supplement: Supplementary file 1 [file animals-13-02590-s001.zip]

Archive with 4 entries (3 files):
- Supplementary material MDPI Pasquali/
- Supplementary material MDPI Pasquali/Table S1 MDPI - Pasquali.pdf
- Supplementary material MDPI Pasquali/Table S2 MDPI - Pasquali.pdf
- Supplementary material MDPI Pasquali/Table S3 MDPI - Pasquali.xls
