# Supplementary material for: Genetic Diversity and Antimicrobial Resistance of Extraintestinal E. coli Populations Pre- and Post-Antimicrobial Therapy on Broilers Affected by Colisepticemia
Source: Animals (Basel). 2023 Aug 11;13(16):2590. doi: 10.3390/ani13162590 (PMC10451725; doi:10.3390/ani13162590)
Supplement: Supplementary file 1 [file animals-13-02590-s001.zip › Supplementary material MDPI Pasquali/Table S3 MDPI - Pasquali.xls]

## Sheet: SNP distance_matrix_E.coli
snp-dists 0.6.3	1614-21	1614-23	1614-35	1614-41	1665-22	1665-24	1665-47	1684-49	1684-52	1832-43	2835-26	2750-39	2750-25	2750-32	2750-48	2750-49	2835-32	2835-44	2835-47	2835-57	2863-46	2863-50	871-21	871-22	871-41	871-42	871-46	916-43	976-38	976-50	976-57
1614-21	0	86	71	44	48018	48183	35348	33199	47799	35570	90272	33549	88664	89480	47483	21827	33619	33336	33455	62916	32664	33520	87945	97208	88748	48000	96875	32792	47717	47702	88381
1614-23	86	0	55	63	48505	48540	35507	33429	48339	35729	90887	33834	88998	90041	48062	21980	34010	33604	33639	63474	32768	33806	88420	97728	89162	48444	97325	32956	48185	48180	88972
1614-35	71	55	0	45	48774	48785	35543	33486	48573	35767	91107	33913	89074	90175	48394	22026	34143	33690	33674	63656	32761	33890	88532	97901	89319	48700	97459	33013	48410	48338	89096
1614-41	44	63	45	0	48762	48780	35563	33564	48615	35773	91183	33929	89149	90278	48424	22079	34182	33715	33708	63729	32777	33892	88714	97937	89454	48686	97460	33101	48403	48343	89224
1665-22	48018	48505	48774	48762	0	30256	49870	49569	27985	50062	92052	50398	89675	90649	26712	30754	50666	49896	49853	63181	48602	50363	89443	98150	90145	173	98038	50467	27937	27252	89878
1665-24	48183	48540	48785	48780	30256	0	49678	49632	22967	49877	89827	49928	88680	89576	22517	29626	50102	49398	49177	63680	48279	49920	88474	97307	89295	30233	96486	49988	22986	27934	88776
1665-47	35348	35507	35543	35563	49870	49678	0	28849	49326	88	89513	30506	88169	88641	49003	18528	30515	30251	28104	62826	29809	30513	87368	96498	88080	49818	96127	28103	49288	49634	87939
1684-49	33199	33429	33486	33564	49569	49632	28849	0	49603	28809	89113	27535	87735	88537	49839	16537	27720	27358	26598	63098	26757	27539	86900	95436	87617	49487	95101	25942	49505	48840	87783
1684-52	47799	48339	48573	48615	27985	22967	49326	49603	0	49530	90648	49746	88711	89457	9536	29234	49992	49300	49296	62523	47971	49796	87925	97178	88752	28000	96676	50423	61	23558	88941
1832-43	35570	35729	35767	35773	50062	49877	88	28809	49530	0	89753	30549	88384	88906	49220	18628	30547	30258	28136	62988	29830	30532	87537	96765	88334	50022	96428	28246	49515	49749	88213
2835-26	90272	90887	91107	91183	92052	89827	89513	89113	90648	89753	0	90056	75317	76047	91247	58093	90445	89624	89387	88770	87977	90006	75894	81897	76431	91976	81517	90273	90449	89867	76568
2750-39	33549	33834	33913	33929	50398	49928	30506	27535	49746	30549	90056	0	88233	88980	49867	17686	76	78	27442	63757	108	73	87430	96516	88044	50356	96325	28071	49684	49592	88063
2750-25	88664	88998	89074	89149	89675	88680	88169	87735	88711	88384	75317	88233	0	109	88934	35814	88299	87659	87305	86959	86566	88212	3131	75673	3243	89583	75053	88352	88581	88761	5508
2750-32	89480	90041	90175	90278	90649	89576	88641	88537	89457	88906	76047	88980	109	0	89968	36272	89391	88419	87888	87736	87013	88964	3113	76125	3206	90576	75634	89085	89393	89622	5556
2750-48	47483	48062	48394	48424	26712	22517	49003	49839	9536	49220	91247	49867	88934	89968	0	28671	50179	49339	49164	62631	47833	49829	88516	97919	89401	26694	97746	50353	9439	23918	89494
2750-49	21827	21980	22026	22079	30754	29626	18528	16537	29234	18628	58093	17686	35814	36272	28671	0	17700	17427	16202	42304	16932	17693	36293	63121	37031	30692	62897	4373	29189	30409	37449
2835-32	33619	34010	34143	34182	50666	50102	30515	27720	49992	30547	90445	76	88299	89391	50179	17700	0	71	27517	64115	128	99	87873	96737	88366	50611	96445	28102	49889	49788	88492
2835-44	33336	33604	33690	33715	49896	49398	30251	27358	49300	30258	89624	78	87659	88419	49339	17427	71	0	27330	63351	143	87	86889	95884	87504	49878	95719	27750	49233	49071	87496
2835-47	33455	33639	33674	33708	49853	49177	28104	26598	49296	28136	89387	27442	87305	87888	49164	16202	27517	27330	0	63627	26781	27476	86486	95594	87315	49828	95274	25853	49204	48789	87139
2835-57	62916	63474	63656	63729	63181	63680	62826	63098	62523	62988	88770	63757	86959	87736	62631	42304	64115	63351	63627	0	61859	63741	85748	95392	86373	63122	94850	64621	62350	62037	85924
2863-46	32664	32768	32761	32777	48602	48279	29809	26757	47971	29830	87977	108	86566	87013	47833	16932	128	143	26781	61859	0	127	85510	94418	86145	48591	94463	27181	47983	47929	86087
2863-50	33520	33806	33890	33892	50363	49920	30513	27539	49796	30532	90006	73	88212	88964	49829	17693	99	87	27476	63741	127	0	87425	96478	88069	50334	96290	28025	49733	49564	88078
871-21	87945	88420	88532	88714	89443	88474	87368	86900	87925	87537	75894	87430	3131	3113	88516	36293	87873	86889	86486	85748	85510	87425	0	75550	82	89359	75804	87864	87885	88161	5104
871-22	97208	97728	97901	97937	98150	97307	96498	95436	97178	96765	81897	96516	75673	76125	97919	63121	96737	95884	95594	95392	94418	96478	75550	0	75999	98137	32166	97255	97058	97105	76732
871-41	88748	89162	89319	89454	90145	89295	88080	87617	88752	88334	76431	88044	3243	3206	89401	37031	88366	87504	87315	86373	86145	88069	82	75999	0	90141	76311	88615	88719	88971	5172
871-42	48000	48444	48700	48686	173	30233	49818	49487	28000	50022	91976	50356	89583	90576	26694	30692	50611	49878	49828	63122	48591	50334	89359	98137	90141	0	98013	50431	27939	27203	89784
871-46	96875	97325	97459	97460	98038	96486	96127	95101	96676	96428	81517	96325	75053	75634	97746	62897	96445	95719	95274	94850	94463	96290	75804	32166	76311	98013	0	96844	96609	96732	76633
916-43	32792	32956	33013	33101	50467	49988	28103	25942	50423	28246	90273	28071	88352	89085	50353	4373	28102	27750	25853	64621	27181	28025	87864	97255	88615	50431	96844	0	50279	49889	88256
976-38	47717	48185	48410	48403	27937	22986	49288	49505	61	49515	90449	49684	88581	89393	9439	29189	49889	49233	49204	62350	47983	49733	87885	97058	88719	27939	96609	50279	0	23520	88860
976-50	47702	48180	48338	48343	27252	27934	49634	48840	23558	49749	89867	49592	88761	89622	23918	30409	49788	49071	48789	62037	47929	49564	88161	97105	88971	27203	96732	49889	23520	0	89073
976-57	88381	88972	89096	89224	89878	88776	87939	87783	88941	88213	76568	88063	5508	5556	89494	37449	88492	87496	87139	85924	86087	88078	5104	76732	5172	89784	76633	88256	88860	89073	0
ccccc
